# Supplementary material for: Global Density Profile For Particle Non-Conserving One Dimensional Transport From Renormalization Group Flows
Source: Sci Rep. 2019 Apr 5;9:5697. doi: 10.1038/s41598-019-42011-5 (PMC6451018; doi:10.1038/s41598-019-42011-5)
Supplement: Supplementary file 1 — LaTeX Supplementary File [file 41598_2019_42011_MOESM1_ESM.tex]

\documentclass[twocolumn,aps,pre]{revtex4}
\usepackage{graphicx,color}
\usepackage{pdfpages}
\begin{document}
\widetext
\begin{center}
%\newcommand\tb[1]{ {\color{blue}{#1}} }
{\bf SUPPLEMENTARY MATERIAL}\\

\vskip 0.3 in
{\bf{Global Density Profile  For  Particle Non-Conserving One Dimensional
    Transport From Renormalization Group Flows}}\\
    
    \vskip 0.2in
{Sutapa Mukherji  and  Somendra M. Bhattacharjee }
\pagebreak
%\appendix
\end{center}
% \setcounter{equation}{0} 
%\renewcommand{\theequation}{S.\arabic{section}.\arabic{equation}}

%\setcounter{section}{0}

\section{Boundary layer analysis}
The differential equation describing the density is given by 
 \begin{eqnarray}
 \epsilon\frac{d^2\rho}{dx^2}+(2\rho-1) \frac{d\rho}{d x}+
\Omega  (\rho_{_{\rm LK}}-\rho)=0. \label{eq:A5}
\end{eqnarray}
It is singular due to the small prefactor $\epsilon$ in front of the
highest order derivative.  In the extreme limit, $\epsilon=0$, the
equation reduces to a first order equation which cannot, in general,
satisfy two boundary conditions.  The loss of a boundary condition
leads to the appearance of a boundary layer.  The solution of
(\ref{eq:A5}) for $\epsilon=0$ describes the major (bulk) part of
the density profile and in the language of the boundary layer theory,
it is referred as the outer solution.  Thus, at zeroth order in
$\epsilon$, the possible outer solutions $\rho_{\rm out}$ are
\begin{eqnarray}
&& \rho_{{\rm out}}=\frac{\Omega}{2} x+c,\ \ {\rm or} \ \rho_{{\rm
    out}}=\frac{1}{2}, \  {\rm for}\  \ \rho_{_{\rm
      LK}}=\frac{1}{2},  \label{outersol1} \\
\end{eqnarray}
while for $r\neq 0$, i.e., $\rho_{_{\rm LK}}\neq 1/2$,
\begin{eqnarray}
&& g(\rho_{\rm out})=\Omega x+c \  {\rm with} \label{transcout}\\
&& g(\rho)=2\rho+r\log(\rho_{_{LK}}-\rho) .\label{transc}
\end{eqnarray}
Here $c$ is the integration constant the
value of which can be determined using the boundary conditions.  Equation
(\ref{transcout}) is a transcendental equation which can be solved for
$\rho$ numerically.  An explicit perturbative solution for $\phi$($=2\rho-1$) in
small $r$ appears as
\begin{eqnarray}
 \phi=(\Omega x+c_0)-r \log(\Omega x+c_0),
\end{eqnarray} 
where $c_0$ is a constant.  A boundary layer solution, necessary to
 account for the other boundary condition, can be found out by
 introducing a scaled variable $\tilde x=\frac{(x-x_0)}{\epsilon}$,
 where $x_0$ represents the location of the boundary layer. For
 example, for a boundary layer that appears near $x=1$ boundary,
 $x_0\approx 1$.  With this change of the independent variable,
 equation (\ref{eq:A5}), in terms of $\phi$, appears as
\begin{eqnarray}
 \frac{d^2\phi}{d\tilde x^2}+\phi \frac{d\phi}{d \tilde x}+
\epsilon \Omega  (r-\phi) =0.\label{eq:s1}
\end{eqnarray}
In the following, we refer to the solution of
this equation as the inner solution ($\phi_{\rm in}$) or  boundary layer solution.  Upon
one integration, the boundary layer equation at the zeroth order in
$\epsilon$ is 
$$ \frac{d\phi_{\rm in}}{d\tilde x}+\frac{\phi_{\rm
    in}^2}{2}=c_1=\frac{\phi_b^2}{2}, ~{\rm for~ all}~ r.$$  
Apart from
satisfying a boundary condition, the boundary layer also has to
saturate to the outer solution.  For satisfying two such conditions, a
second order differential equation as (\ref{eq:s1}) is necessary for
the description of the boundary layer.  The second equality in the
differential equation for $\phi_{\rm in}$ ensures that the boundary
layer solution saturates to the outer  solution $\phi_b=2\rho_b-1$ with
$\rho_b$ being the bulk density near the saturation limit. In terms of
$\phi_b$, the zeroth order inner (boundary layer) solution is
\begin{eqnarray}
\phi_{\rm in}=\phi_b \coth[\frac{\phi_b}{2}(\tilde x+k)], \ {\rm or}\ 
\phi_b \tanh[\frac{\phi_b}{2}(\tilde x+k)] \label{tanhbl1}
\end{eqnarray}
where $k$ is the second integration constant.  As can be seen from
(\ref{tanhbl1}), the width of the boundary layer is proportional to
$\epsilon$.  Thus as $\epsilon\rightarrow 0$, a boundary layer
becomes narrower appearing like a jump discontinuity in the density
profile.  In the low-density phase the density profile has a linear outer
or bulk solution along with a boundary layer near $x=1$ ($x_0\approx
1$).  Since the outer  solution, in this case, 
satisfies the boundary condition at $x=0$, we have  $c=\alpha$.
The boundary layer, in this case, satisfies the boundary condition at
$x=1$ and merges to the bulk profile for $x<1$ i.e for $\tilde
x\rightarrow -\infty$. The saturation of the boundary layer and the
bulk solution is ensured through the matching condition
$\rho_{in}(\tilde x\rightarrow -\infty)=\rho_{\rm out}(x=1)=\rho_b$.
For a boundary layer located near $x=0$ boundary (i.e. $x_0\approx
0$), the boundary layer saturates to the bulk in the  $\tilde x\rightarrow
\infty$ limit and satisfies the boundary condition at $x=0$.  The
boundary condition at $x=1$, on the other hand, is satisfied by the
outer solution. Density profiles of this shape are seen in the high-density phase
which is related to the low-density  phase through the particle-hole symmetry.
A more drastic behaviour is seen in the shock phase where the boundary
layer enters into the interior of the system upon deconfinement from
the system boundary.  Such a boundary layer joins a low-density type 
density profile on one side to the high-density type profile on the
other side.


\section{Details of the RG calculations}


At the $O(\epsilon^0)$ level, we choose the $\tanh$ type solution for
$\phi_0$.  With this, the complete solution for $\phi_1$ is
%\begin{widetext}
\begin{eqnarray}
&& \phi_1(\tilde x)=c_2\  {\rm cosh}^{-2}[\frac{p}{2}(k+\tilde x)]+
\frac{1}{4p^2} {\cosh}^{-2}[\frac{p}{2}(k+\tilde x)] {\Bigg[}2 r \Omega\cosh[p(k+\tilde x)]+
4\Omega p\  {\rm polylog}[2,-\exp\{-p(k+\tilde x)\}]-\nonumber\\ && p^2 (k+\tilde x){\Big(}-2\Omega- r k \Omega+k \Omega p+
r\Omega \tilde x+\Omega p \tilde x-2c_1+  4\Omega \log[1+\exp\{-p(k+\tilde x)\}]-
4\Omega \log[\cosh\{\frac{p}{2}(k+\tilde x)\}]{\Big)}-\nonumber\\ && 
2p{\Big (}\Omega+r \Omega \tilde x-c_1-
 2\Omega \log[\cosh\{\frac{1}{2}p(k+\tilde x)\}]{\Big)} \sinh[p(k+\tilde x)]{\Bigg]}.\label{phi1}
\end{eqnarray}
%\end{widetext}
The terms proportional to $\tilde x$ and the $\log[\cosh[...]]$ term
in the last part of the above expression are responsible for the
breakdown of the perturbation series in the $\epsilon\tilde
x\rightarrow O(1) $ limit.  Writing explicitly the diverging terms, one may
write
\begin{eqnarray} 
  &&\phi=p\tanh[\frac{p}{2}(k+\tilde x)]+\epsilon {\Bigg[}-\frac{1}{p}
  \tanh[\frac{p}{2}(k+\tilde x)]
  {\Big(}\Omega+
  r \Omega \tilde x-c_1-2\Omega \log[\cosh\{\frac{p}{2}(k+\tilde x)\}]{\Big)}{\Bigg]}+\epsilon {\cal R},
\end{eqnarray} 
%\times\nonumber\\
where ${\cal R}$ represents all the regular terms.  Considering the
large $\tilde x$ limit, we rewrite the above expression as
\begin{eqnarray}
  &&\phi=p\tanh[\frac{p}{2}(k+\tilde x)]+\epsilon {\Bigg[}-\frac{1}{p} \tanh[\frac{p}{2}(k+\tilde x)]{\Big(}
  r \Omega \tilde x-\Omega p(k+\tilde x){\Big)}{\Bigg]}+\epsilon {\cal R}.
\end{eqnarray} 
The divergences in the last two terms proportional to $\tilde x$ can
be isolated by introducing  an  arbitrary length scale $\mu$.
The renormalized parameter is defined through $p_r$ as
$p=p_r+a_1\epsilon$ with $a_1=\frac{\mu}{p_r}(r-p_r)\Omega$.  Upto
$O(\epsilon)$, the divergence free solution becomes
\begin{eqnarray}
   \phi&=&p_r\tanh[\frac{p_r}{2}(k+\tilde x)]+\epsilon p_r {\rm cosh}^{-2}[\frac{p_r}{2} (k+\tilde x)]  \frac{\mu}{2p_r}(r-p_r)\Omega-\nonumber\\
  &&\frac{\epsilon}{p_r}\tanh[\frac{p_r}{2}(k+\tilde x)] (r-p_r)\Omega(\tilde x+k-\mu). 
\end{eqnarray}
Next, we impose the condition that $\phi$ must be independent of the
arbitrary length scale $\mu$ i.e.
$\frac{\partial\phi}{\partial\mu}=0$.  Thus, the following expression
% \begin{widetext}
\begin{eqnarray}
  && \frac{\partial\phi}{\partial\mu}=p_r'(\mu) T_h + 
p_r S_h  p_r'(\mu)\frac{(k+\tilde x)}{2}\nonumber\\
  && -{\epsilon }{\Big[}2p_r' S_h T_h  \ \frac{(k+\tilde x)^2}{4}
  {\mu}(r-p_r)\Omega - S_h
     \frac{(k+\tilde x)}{2} (r-p_r)\Omega 
  +\mu p_r'\Omega  S_h  \frac{(k+\tilde x)}{2}{\Big]}+\nonumber\\
  &&   \epsilon{\Big[}\frac{1}{p_r^2}p_r' T_h\ ((r-p_r)\Omega (k+\tilde x-\mu))-
  \frac{1}{p_r}p_r' S_h \frac{(k+\tilde x)}{2}  \{(r-p_r)\Omega (k+\tilde x-\mu)\}-\nonumber\\ 
  &&   \frac{1}{p_r}  T_h \{-p_r'\Omega (k+\tilde x-\mu)-(r-p_r)\Omega \}{\Big]}, \label{appenderivative}
  \end{eqnarray}
where
\begin{equation}
  \label{eq:6}
  T_h\equiv \tanh\left[\frac{p_r}{2}(k+\tilde x)\right],~{\rm and}~ S_h\equiv {\rm cosh}^{-2}\left[\frac{p_r}{2}(k+\tilde x)\right],
\end{equation}
satisfies the required condition if, to $O(\epsilon)$, we have 
 \begin{eqnarray}
   \frac{dp_r}{d\mu}=-\frac{\epsilon}{p_r} (r-p_r)\Omega .\label{rgeqnappendix}
 \end{eqnarray}
 In (\ref{appenderivative}), $p_r'(\mu)=\frac{dp_r}{d\mu}$.
Eq. (\ref{rgeqnappendix}) has been solved perturbatively in
small $r$ in the main text. 
%\end{widetext}


%  \begin{eqnarray}
%   && \frac{\partial\phi}{\partial\mu}=p_r'(\mu) \tanh[\frac{p_r}{2}(k+\tilde x)]+p_r {\rm sech}^2[\frac{p_r}{2}(k+\tilde x)] p_r'(\mu)\frac{(k+\tilde x)}{2}\nonumber\\
%   && -{\epsilon }{\Big[}2p_r' {\rm sech}^2[\frac{p_r}{2}(k+\tilde x)] {\rm tanh}[\frac{p_r}{2}(k+\tilde x)]\frac{(k+\tilde x)^2}{4} {\mu}(r_0-p_r)\Omega -
%     {\rm sech}^2[\frac{p_r}{2}(k+\tilde x)] \frac{(k+\tilde x)}{2} (r_0-p_r)\Omega \nonumber\\
%   &&+\mu p_r'\Omega  {\rm sech}^2[\frac{p_r}{2}(k+\tilde x)] \frac{(k+\tilde x)}{2}{\Big]}+\nonumber\\
%   &&   \epsilon{\Big[}\frac{1}{p_r^2}p_r'\tanh[\frac{p_r}{2}(k+\tilde x)]((r_0-p_r)\Omega (k+\tilde x-\mu))-
%   \frac{1}{p_r}p_r' {\rm sech}^2[\frac{p_r}{2}(k+\tilde x)] \frac{(k+\tilde x)}{2}  ((r_0-p_r)\Omega (k+\tilde x-\mu))-\nonumber\\ 
%   &&   \frac{1}{p_r}  \tanh[\frac{p_r}{2}(k+\tilde x)]\{-p_r'\Omega (k+\tilde x-\mu)-(r_0-p_r)\Omega \}{\Big]}, \label{appenderivative}
%   \end{eqnarray}
% \end{widetext}

\end{document}
